# Supplementary material for: Cell wall N-glycan of Candida albicans ameliorates early hyper- and late hypo-immunoreactivity in sepsis
Source: Commun Biol. 2021 Mar 16;4:342. doi: 10.1038/s42003-021-01870-3 (PMC7966402; doi:10.1038/s42003-021-01870-3)
Supplement: Supplementary file 3 — Supplementary Data 1 [file 42003_2021_1870_MOESM3_ESM.xlsx]

## Sheet: Fig. 1a IL-10
		time	injection	(pg/ml)
		0 h	LPS	0
				0
				0
			J1012	0
				0
				0
			LPS+J1012	0
				0
				0
		1 h	LPS	436.181
				353.822
				323.439
			J1012	84.1654
				74.3228
				45.3556
			LPS+J1012	471.821
				377.55
				558.029
		2 h	LPS	393.828
				471.821
				402.108
			J1012	226.778
				323.114
				202.308
			LPS+J1012	1219.66
				1145.31
				1306.27
		6 h	LPS	131.364
				121.292
				101.851
			J1012	0
				347.291
				0
			LPS+J1012	346.093
				323.439
				471.821
		24 h	LPS	19.4999
				0
				0
			J1012	0
				0
				0
			LPS+J1012	60.9782
				52.2419
				63.1717

## Sheet: Fig. 1a TNF-a
		time	injection	(pg/ml)
		0 h	LPS	0
				0
				64.0448
			J1012	11.4203
				9.10511
				10.1616
			LPS+J1012	132.733
				59.8701
				159.791
		1 h	LPS	6188.84
				9126.67
				8825.11
			J1012	766.12
				536.171
				610.735
			LPS+J1012	2409.62
				3298.54
				1465.38
		2 h	LPS	2197.41
				3137.61
				4451.69
			J1012	559.054
				680.76
				818.766
			LPS+J1012	2092.33
				4119.75
				1509.22
		6 h	LPS	173.264
				297.362
				297.362
			J1012	365.721
				195.11
				666.866
			LPS+J1012	639.402
				1200.79
				447.873
		24 h	LPS	0
				0
				0
			J1012	15.8254
				17.0662
				30.637
			LPS+J1012	0
				72.0573
				0

## Sheet: Fig. 1a IL-1b
		time	injection	(pg/ml)
		0 h	LPS	0
				0
				0
			J1012	8.06874
				11.7805
				0
			LPS+J1012	0
				0
				0
		1 h	LPS	34.1746
				0
				0
			J1012	0
				0
				0
			LPS+J1012	0
				0
				0
		2 h	LPS	82.4204
				125.606
				104.438
			J1012	8.98916
				10.4876
				8.98916
			LPS+J1012	54.4811
				62.6684
				30.51
		6 h	LPS	80.7587
				111.395
				67.5782
			J1012	15.181
				12.9693
				0
			LPS+J1012	26.6433
				47.8788
				25
		24 h	LPS	26.6433
				0
				0
			J1012	0
				6.79804
				0
			LPS+J1012	0
				22.4325
				0

## Sheet: Fig. 1a IFN-g
		time	injection	(pg/ml)
		0 h	LPS	6.74059
				6.333
				5.9892
			J1012	0
				0
				0
			LPS+J1012	7.60376
				5.80643
				6.9788
		1 h	LPS	7.75911
				7.75911
				7.91448
			J1012	0
				5.5554
				6.95141
			LPS+J1012	6.49813
				7.13603
				7.29243
		2 h	LPS	10.3965
				11.1617
				11.1617
			J1012	6.12388
				6.29609
				6.46393
			LPS+J1012	15.1219
				10.9895
				12.9605
		6 h	LPS	495.836
				633.107
				472.211
			J1012	6.29609
				7.89859
				8.37161
			LPS+J1012	161.614
				151.543
				195.875
		24 h	LPS	10.3965
				11.5101
				10.4803
			J1012	6.0356
				17.6352
				8.21358
			LPS+J1012	11.5101
				10.8185
				9.8178

## Sheet: Fig. 1a IL-6
		time	injection	(pg/ml)
		0 h	LPS	7.09569
				8.50723
				9.48271
			J-1012	7.89722
				7.12155
				12.9219
			LPS+J1012	9.00472
				9.94685
				18.709
		1 h	LPS	5296.54
				5989.18
				4866.53
			J-1012	860.083
				476.828
				598.201
			LPS+J1012	3746.57
				2917.94
				4036.17
		2 h	LPS	55524.4
				52965.4
				51976.7
			J-1012	2761.88
				2789.72
				2560.64
			LPS+J1012	52468.6
				34145.3
				46872.6
		6 h	LPS	33830.4
				58767.2
				51976.7
			J-1012	6210.62
				2009.61
				5496.38
			LPS+J1012	60462.5
				65239.5
				59046.3
		24 h	LPS	446.439
				979.501
				343.829
			J-1012	92.0157
				61.9897
				472.308
			LPS+J1012	961.628
				695.462
				1114.03

## Sheet: Fig. 1a MCP-1
		time	injection	(pg/ml)
		0 h	LPS	0
				84.0148
				63.8131
			J-1012	0
				0
				0
			LPS+J1012	109.836
				68.5814
				77.5941
		1 h	LPS	6303.14
				5080.25
				4922.15
			J-1012	910.151
				750.511
				1349.53
			LPS+J1012	3436.43
				3480.57
				3480.57
		2 h	LPS	59800.3
				63512.1
				64984.5
			J-1012	17092.8
				19076.2
				19427.2
			LPS+J1012	59357.1
				48878.9
				48878.9
		6 h	LPS	31259.8
				34146.1
				27116.8
			J-1012	4875.6
				6878.86
				8404.87
			LPS+J1012	25206.8
				31456.1
				20187.5
		24 h	LPS	1638.91
				3029.98
				1427.89
			J-1012	333.56
				362.967
				367.524
			LPS+J1012	5134.43
				2430.85
				6754.37

## Sheet: Fig. 1b IL-10
		time	mouse	(pg/ml)
		0 h	WT	0
				0
				0
			TLR4KO	0
				0
				0
		1 h	WT	302.005
				502.045
				351
			TLR4KO	61.01
				66.19
				51.71
		2 h	WT	1471.05
				1613.39
				1504.57
			TLR4KO	60.715
				190.905
				61.795
		6 h	WT	682.24
				642.755
				758.305
			TLR4KO	56.885
				30
				56.705
		24 h	WT	31.625
				35.555
				23.575
			TLR4KO	20
				20
				21.555

## Sheet: Fig. 1b MCP-1
		time	mouse	(pg/ml)
		0 h	WT	0
				0
				0
			TLR4KO	0
				0
				0
		1 h	WT	4599.94
				3352.32
				3363.07
			TLR4KO	300.22
				642.932
				610.055
		2 h	WT	57582.1
				50665.4
				60598.4
			TLR4KO	1433.88
				2696.32
				2062.34
		6 h	WT	51020.9
				53982.5
				46314.4
			TLR4KO	4714.02
				4559.92
				3040.87
		24 h	WT	1047.85
				371.584
				546.921
			TLR4KO	0
				147.13
				0

## Sheet: Fig. 1c
	time	injection	(pg/ml)
	0 h	LPS	0
			0
			0
		LPS+J-1012	0
			0
			0
		LPS+beta.-J1012	0
			0
			0
		beta.-J1012	0
			0
			0
	1 h	LPS	134.323
			18.0883
			297.472
		LPS+J-1012	259.579
			354.362
			111.266
		LPS+beta.-J1012	203.403
			252.263
			297.472
		beta.-J1012	0
			0
			0
	2 h	LPS	164.627
			196.748
			237.888
		LPS+J-1012	2029.04
			1741.02
			819.599
		LPS+beta.-J1012	1763.77
			2980
			2213.04
		beta.-J1012	0
			0
			0
	6 h	LPS	62.2836
			22.1127
			100.089
		LPS+J-1012	170.901
			203.403
			122.671
		LPS+beta.-J1012	183.672
			321.292
			337.637
		beta.-J1012	0
			0
			0
	24 h	LPS	0
			0
			0
		LPS+J-1012	12.677
			37.8221
			0
		LPS+beta.-J1012	40.6465
			18.0883
			51.5893
		beta.-J1012	0
			0
			0

## Sheet: Fig. 1d
		time	injection	(pg/ml)
		0 h	LPS	0
				32.117
				4.92307
			LPS+J1012	10.6849
				48.4025
				26.5448
			LPS+liticase-J-1012	99.7282
				16.1154
				18.7009
		1 h	1h-LPS	154.761
				144.422
				125.2
			1h-LPS+J1012	269.441
				182.891
				199.843
			LPS+liticase-J-1012	329.771
				400.173
				195.111
		2 h	2h-LPS	246.35
				253.873
				307.137
			2h-LPS+J1012	1196.11
				1324.05
				1200
			LPS+liticase-J-1012	1182.59
				844.01
				916.918
		6 h	6h-LPS	33.1768
				23.2109
				36.4474
			6h-LPS+J1012	160.121
				103.71
				174.097
			LPS+liticase-J-1012	122.928
				265.483
				84.7884
		24 h	24h-LPS	3.98458
				12.3491
				12.7641
			24h-LPS+J1012	20.0252
				11.9341
				14.43
			LPS+liticase-J-1012	25.5762
				35.3418
				20.9213

[truncated: 6 more sheets: Fig. 1e, Fig. 1f TNF-a, Fig. 1f IFN-g, Fig. 1g, Fig. 1h, Fig. 1i]
