# Supplementary material for: Cell wall N-glycan of Candida albicans ameliorates early hyper- and late hypo-immunoreactivity in sepsis
Source: Commun Biol. 2021 Mar 16;4:342. doi: 10.1038/s42003-021-01870-3 (PMC7966402; doi:10.1038/s42003-021-01870-3)
Supplement: Supplementary file 4 — Supplementary Data 2 [file 42003_2021_1870_MOESM4_ESM.xlsx]

## Sheet: Fig. 2b IL-10
		time	injection	(pg/ml)
		0 h	LPS	0
				0
				0
			LPS+J-1012	11.9854
				0
				0
			LPS+a-mannosidase	0
				0
				15.8387
		1 h	LPS	227.391
				198.634
				204.195
			LPS+J-1012	492.136
				449.279
				400.394
			LPS+a-mannosidase	314.219
				344.827
				189.568
		2 h	LPS	237.519
				211.757
				258.627
			LPS+J-1012	867.176
				1040.84
				1480.41
			LPS+a-mannosidase	455.684
				383.101
				290.176
		6 h	LPS	33.6437
				85.2142
				62.822
			LPS+J-1012	202.331
				177.296
				209.851
			LPS+a-mannosidase	117.182
				80.5222
				75.9398
		24 h	LPS	30.9513
				17.6641
				42.8676
			LPS+J-1012	54.5717
				24.7551
				35.4557
			LPS+a-mannosidase	30.0598
				21.2306
				7.25944

## Sheet: Fig. 2b TNF-a
		time	injection	(pg/ml)
		0 h	LPS	5.47359
				0
				17.834
			LPS+J-1012	5.47359
				5.47359
				0
			LPS+a-mannosidase	9.59492
				16.4576
				13.1703
		1 h	LPS	8812.1
				11932.1
				7510.91
			LPS+J-1012	2975.44
				2831.41
				4199.35
			LPS+a-mannosidase	5581.49
				7948.02
				6220.37
		2 h	LPS	1973.71
				3127.56
				2238.01
			LPS+J-1012	1973.71
				1973.71
				2859.59
			LPS+a-mannosidase	2578.28
				2803.53
				4287.22
		6 h	LPS	209.16
				222.986
				255.507
			LPS+J-1012	846.41
				575.584
				854.516
			LPS+a-mannosidase	331.491
				206.715
				418.489
		24 h	LPS	14.5977
				25.1395
				19.6577
			LPS+J-1012	16.4576
				26.526
				13.6502
			LPS+a-mannosidase	16.4576
				23.7615
				27.4556

## Sheet: Fig. 2b IFN-g
		time	injection	(pg/ml)
		0 h	LPS	3.26993
				3.76712
				3.20412
			LPS+J-1012	3.52302
				3.30235
				4.00753
			LPS+a-mannosidase	3.33451
				3.26993
				3.13679
		1 h	LPS	3.88757
				3.58462
				2.99562
			LPS+J-1012	2.99562
				3.76712
				2.83975
			LPS+a-mannosidase	3.64578
				2.83975
				3.76712
		2 h	LPS	5.61283
				5.80982
				5.07086
			LPS+J-1012	9.61612
				9.43446
				7.1788
			LPS+a-mannosidase	6.38654
				5.77677
				6.07766
		6 h	LPS	905.75
				1358.98
				876.456
			LPS+J-1012	224.995
				212.752
				172.945
			LPS+a-mannosidase	866.93
				615.777
				936.153
		24 h	LPS	6.14559
				5.87621
				5.7438
			LPS+J-1012	4.91546
				4.60908
				4.73099
			LPS+a-mannosidase	5.07086
				4.7616
				5.7438

## Sheet: Fig. 2c
		time	injection	mouse No.	(pg/ml)
		0 h	LPS	1	0
				2	9.20465
				3	0
			LPS+J-1012	4	0
				5	8.2217
				6	0
			LPS+mnn1/4	7	9.20465
				8	0
				9	11.7583
		1 h	LPS	1	250.058
				2	230.456
				3	304.849
			LPS+J-1012	4	316.876
				5	527.342
				6	300.923
			LPS+mnn1/4	7	459.911
				8	355.279
				9	285.621
		2 h	LPS	1	427.707
				2	448.959
				3	443.565
			LPS+J-1012	4	1759.91
				5	1629.05
				6	864.651
			LPS+mnn1/4	7	2612.03
				8	3032.52
				9	2718.44
		6 h	LPS	1	80.4339
				2	69.7246
				3	70.4091
			LPS+J-1012	4	555.912
				5	634.997
				6	1146.07
			LPS+mnn1/4	7	1183.31
				8	804.678
				9	903.484
		24 h	LPS	1	29.0076
				2	38.2863
				3	22.7011
			LPS+J-1012	4	25.165
				5	43.8821
				6	48.1932
			LPS+mnn1/4	7	83.4546
				8	57.4717
				9	48.1932

## Sheet: Fig. 2d
		time	injection	(pg/ml)
		0 h	J-1012	0
				11.4208
				18.9359
			C. lusitaniae	0
				0
				0
		1 h	J-1012	527.593
				486.236
				428.691
			C. lusitaniae	365.15
				472.994
				318.273
		2 h	J-1012	1774.52
				1462.01
				1210.94
			C. lusitaniae	602.237
				506.605
				393.146
		6 h	J-1012	341.162
				318.273
				209.282
			C. lusitaniae	104.801
				107.415
				73.497
		24 h	J-1012	37.1975
				50.4944
				35.3616
			C. lusitaniae	35.3616
				30.8176
				33.5373

## Sheet: Fig. 2e　IL-10
		time	injection	mouse No.	(pg/ml)	AV	SD
		0 h	LPS	1	0	0	0
				2	0
				3	0
			C. albicans J-1012	1	0	10.1189	9.53484
				2	11.4208
				3	18.9359
			C. parapsilosis	4	0	6.64517	5.75489
				5	9.96776
				6	9.96776
			C. stellatoidea	7	0	0	0
				8	0
				9	0
		1 h	LPS	1	187.711	162.938	48.5901
				2	106.954
				3	194.149
			C. albicans J-1012	1	527.593	480.84	49.671
				2	486.236
				3	428.691
			C. parapsilosis	4	236.893	283.835	41.53
				5	298.816
				6	315.796
			C. stellatoidea	7	230.797	265.564	170.187
				8	450.451
				9	115.446
		2 h	LPS	1	428.034	400.364	137.452
				2	251.181
				3	521.876
			C. albicans J-1012	1	1774.52	1482.49	282.348
				2	1462.01
				3	1210.94
			C. parapsilosis	4	4915.5	4928.14	273.117
				5	5207.36
				6	4661.57
			C. stellatoidea	7	3990.92	4640.87	686.794
				8	4572.32
				9	5359.37
		6 h	LPS	1	76.1189	70.0729	23.3608
				2	44.2835
				3	89.8164
			C. albicans J-1012	1	341.162	289.572	70.4691
				2	318.273
				3	209.282
			C. parapsilosis	4	1093.25	865.992	199.483
				5	784.891
				6	719.832
			C. stellatoidea	7	571.492	1067.4	486.398
				8	1087
				9	1543.7
		24 h	LPS	1	12.4266	18.8807	5.58937
				2	22.1077
				3	22.1077
			C. albicans J-1012	1	37.1975	41.0179	8.25815
				2	50.4944
				3	35.3616
			C. parapsilosis	4	35.3616	39.0665	3.71475
				5	42.791
				6	39.0467
			C. stellatoidea	7	42.791	45.3907	6.20273
				8	40.9108
				9	52.4702

## Sheet: Fig. 2e　TNF-a
		time	injection	mouse No.	(pg/ml)
		0 h	LPS	1	0
				2	0
				3	29.7538
			C. albicans J-1012	1	0
				2	0
				3	46.9408
			C. parapsilosis	4	0
				5	46.9408
				6	28.8323
			C. stellatoidea	7	0
				8	0
				9	30.9868
		1 h	LPS	1	7635.25
				2	13252.4
				3	8524.01
			C. albicans J-1012	1	4038.1
				2	4592.5
				3	3739.35
			C. parapsilosis	4	1949.29
				5	1555.11
				6	1959.57
			C. stellatoidea	7	1247.92
				8	2973.45
				9	1878.53
		2 h	LPS	1	2868.67
				2	4518.38
				3	3570.77
			C. albicans J-1012	1	3615.09
				2	3410.73
				3	2119.26
			C. parapsilosis	4	3545.78
				5	2174.83
				6	2446.45
			C. stellatoidea	7	2336.94
				8	3757.42
				9	3685.63
		6 h	LPS	1	221.069
				2	225.559
				3	239.292
			C. albicans J-1012	1	1013.27
				2	844.357
				3	492.829
			C. parapsilosis	4	1070.22
				5	877.552
				6	1706.11
			C. stellatoidea	7	1109.46
				8	1781.09
				9	2534.61
		24 h	LPS	1	0
				2	0
				3	0
			C. albicans J-1012	1	39.152
				2	50.7701
				3	65.9732
			C. parapsilosis	4	39.152
				5	54.578
				6	37.1594
			C. stellatoidea	7	35.1394
				8	46.9408
				9	62.1721

## Sheet: Fig. 2e　IFN-g
		time	injection	mouse No.	(pg/ml)
		0 h	LPS	1	0
				2	0
				3	5.89635
			C. albicans J-1012	1	8.19772
				2	8.51207
				3	9.71334
			C. parapsilosis	4	0
				5	0
				6	0
			C. stellatoidea	7	6.59614
				8	6.37524
				9	0
		1 h	LPS	1	0
				2	0
				3	0
			C. albicans J-1012	1	0
				2	6.37524
				3	0
			C. parapsilosis	4	8.19772
				5	0
				6	0
			C. stellatoidea	7	0
				8	6.99679
				9	0
		2 h	LPS	1	9.46631
				2	10.5587
				3	9.88011
			C. albicans J-1012	1	18.0121
				2	14.4912
				3	12.1633
			C. parapsilosis	4	9.12122
				5	13.4642
				6	11.7327
			C. stellatoidea	7	10.8718
				8	14.9368
				9	10.5841
		6 h	LPS	1	629.664
				2	929.209
				3	642.161
			C. albicans J-1012	1	207.855
				2	177.073
				3	64.8316
			C. parapsilosis	4	238.956
				5	109.505
				6	177.073
			C. stellatoidea	7	137.442
				8	122.754
				9	197.725
		24 h	LPS	1	8.61297
				2	10.5587
				3	10.5587
			C. albicans J-1012	1	6.80195
				2	6.80195
				3	7.18325
			C. parapsilosis	4	5.85056
				5	9.71334
				6	8.51207
			C. stellatoidea	7	6.37524
				8	9.12122
				9	7.18325

## Sheet: Fig. 2f
		time	injection	mouse No.	(pg/ml)
		0 h	LPS	1	0
				2	0
				3	0
			LPS+J1012	1	0
				2	0
				3	0
			LPS+mnn2	1	0
				2	0
				3	0
		1 h	LPS	1	481.159
				2	356.772
				3	297.648
			LPS+J1012	1	388.905
				2	512.243
				3	557.196
			LPS+mnn2	1	728.824
				2	504.347
				3	622.836
		2 h	LPS	1	659.995
				2	781.09
				3	708.652
			LPS+J1012	1	4665.69
				2	2816.31
				3	1904.56
			LPS+mnn2	1	1861.71
				2	1926.3
				3	2583.61
		6 h	LPS	1	87.1543
				2	96.4569
				3	202.412
			LPS+J1012	1	528.288
				2	540.546
				3	688.889
			LPS+mnn2	1	338.332
				2	451.378
				3	440.537
		24 h	LPS	1	0
				2	0
				3	16.7127
			LPS+J1012	1	22.3576
				2	27.5705
				3	42.7771
			LPS+mnn2	1	23.6842
				2	36.4309
				3	19.6242

## Sheet: Fig. 2g
				injection
				LPS
					219.252
					405.009
					438.964
				LPS+J-1012	644.678
					876.197
					785.375
				clodronate+LPS+J-1012	146.144
					148.746
					111.317

[truncated: 11 more sheets: Fig. 2h IL-10, Fig. 2h TNF-a, Fig. 2i IL-10, Fig. 2i TNF-a, Fig. 2j, Fig. 2k, Fig. 2l in vitro, Fig. 2l in vivo, Fig. 2m, Fig. 2n, Fig. 2o]
