# Supplementary material for: Cell wall N-glycan of Candida albicans ameliorates early hyper- and late hypo-immunoreactivity in sepsis
Source: Commun Biol. 2021 Mar 16;4:342. doi: 10.1038/s42003-021-01870-3 (PMC7966402; doi:10.1038/s42003-021-01870-3)
Supplement: Supplementary file 5 — Supplementary Data 3 [file 42003_2021_1870_MOESM5_ESM.xlsx]

## Sheet: Fig. 3a IL-10
			coat and stimulation
				(pg/ml)
			none	3.25554
				3.33769
				3.33769
			none+LPS	119.886
				118.506
				125.548
			Man9Core-BSA	18.1911
				22.1736
				19.8588
			Man9Core-BSA+LPS	431.073
				409.283
				428.845

## Sheet: Fig. 3a TNF-a
			coat and stimulation
				(pg/ml)
			none	7.32291
				9.05044
				10.5364
			none+LPS	886.415
				966.398
				1151.5
			Man9Core-BSA	240.693
				246.164
				264.438
			Man9Core-BSA+LPS	1403.98
				1338.6
				1671.7

## Sheet: Fig. 3a MCP-1
			coat and stimulation
				(pg/ml)
			none	18.3006
				17.6695
				14.2694
			none+LPS	1360.64
				1340.8
				1692.96
			Man9Core-BSA	88.3252
				108.512
				91.2821
			Man9Core-BSA+LPS	3007.64
				2857.35
				3327.77

## Sheet: Fig. 3a IL-6
			coat and stimulation
				(pg/ml)
			none	69.913
				58.1083
				65.9741
			none+LPS	7151.14
				7065.92
				7325.08
			Man9Core-BSA	1680.74
				1697.87
				1750.44
			Man9Core-BSA+LPS	6817.09
				6736.36
				6736.36

## Sheet: Fig. 3b
			coat and stimulation
				(pg/ml)
			none	0
				0
				8.5884
			none-LPS	133.596
				133.596
				139.939
			J1012	75.3421
				75.3421
				87.8947
			J1012-LPS	871.013
				913.537
				820.034
			Man51BSA	0
				14.1831
				8.5884
			Man51BSA-LPS	153.073
				146.431
				170.351

## Sheet: Fig. 3c
		coat and stimulation
			(pg/ml)
		none	0
			0
			8.5884
		LPS	133.596
			133.596
			139.939
		J1012	75.3421
			75.3421
			87.8947
		J1012+LPS	871.013
			913.537
			820.034
		BSA	0
			0
			0
		BSA+LPS	132.032
			135.168
			163.323
		Man51BSA	0
			14.1831
			8.5884
		Man51BSA+LPS	153.073
			146.431
			170.351

## Sheet: Fig. 3d
		mouse type	coat and stimulation	(pg/ml)
		WT	none	5.63647
				5.84843
				6.69345
			none+LPS	61.9183
				60.8767
				63.5029
			Man9Core-BSA	26.6914
				33.4789
				34.2033
			Man9Core-BSA+LPS	351.725
				339.61
				316.483
		Dectin-2KO	none	4.99552
				8.18092
				6.69345
			none+LPS	73.5885
				75.3696
				73.5885
			Man9Core-BSA	32.0559
				33.84
				36.8068
			Man9Core-BSA+LPS	347.644
				347.644
				377.117

## Sheet: Fig. 3e
		mouse type	coat and stimulation	(pg/ml)
		WT	none	5.18988
				5.32636
				3.95529
			none+LPS	148.417
				144.957
				138.242
			J-1012	63.3339
				59.8676
				60.7207
			J-1012+LPS	684.361
				659.668
				656.213
		Dectin-2KO	none	7.84125
				9.31877
				7.84125
			none+LPS	161.086
				168.735
				162.97
			J-1012	48.0859
				41.8612
				48.8149
			J-1012+LPS	451.237
				421.11
				458.477

## Sheet: Fig. 3f
		mouse type	coat and stimulation	(pg/ml)
		WT	none	0
				3.64271
				7.92873
			none+LPS	24.6297
				32.834
				37.339
			Man9Core-BSA	902.155
				1055.23
				1100.88
			Man9Core-BSA+LPS	2256.59
				2428.13
				2552.23
		Dectin-2KO	none	7.92873
				0
				0
			none+LPS	100.242
				90.371
				86.5997
			Man9Core-BSA	0
				7.16168
				0
			Man9Core-BSA+LPS	119.68
				115.169
				96.2166

## Sheet: Fig. 3g
			coat and stimulation	(pg/ml)
			None	2.10861
				0
				3.00899
			None-LPS	1.42441
				4.56858
				3.31146
			Man9Core-BSA	1213.63
				1227.39
				1227.39
			Man9Core-BSA+LPS	2042.44
				1913.56
				2042.44
			Man3Core-BSA	0
				1.42441
				2.35649
			Man3Core-BSA+LPS	2.10861
				2.80081
				2.58467
			Man51-BSA	1.82302
				0
				1.42441
			Man51-BSA-LPS	2.80081
				3.70376
				4.56858
			J-1012	1633.85
				1652.93
				1836.27
			J-1012-LPS	1924.9
				2142.25
				2091.68
			J-1012-a-mannosidase	15.6163
				16.195
				18.0027
			J-1012-a-mannosidase-LPS	51.3951
				50.755
				45.2707

[truncated: 4 more sheets: Fig. 3i IL-10, Fig. 3i TNF-a, Fig. 3i MCP-1, Fig. 3i IL-6]
