# Supplementary material for: Cell wall N-glycan of Candida albicans ameliorates early hyper- and late hypo-immunoreactivity in sepsis
Source: Commun Biol. 2021 Mar 16;4:342. doi: 10.1038/s42003-021-01870-3 (PMC7966402; doi:10.1038/s42003-021-01870-3)
Supplement: Supplementary file 6 — Supplementary Data 4 [file 42003_2021_1870_MOESM6_ESM.xlsx]

## Sheet: Fig. 4a
							increase thickness (mm)
			sensitize-challenge		time
				mouse No.	0 h	24 h
			none-SRBC	1	2.28	2.5	0.22
				2	2.41	2.4	-0.01
				3	2.5	2.5	0
			SRBC-SRBC	4	2.29	3.47	1.18
				5	2.51	3.4	0.89
				6	2.56	3.4	0.84
			SRBC/LPS-SRBC	7	2.45	2.95	0.5
				8	2.2	2.78	0.58
				9	2.31	2.78	0.47
			SRBC/LPS/J-1012-SRBC	10	2.46	3.35	0.89
				11	2.33	3.25	0.92
				12	2.35	3.27	0.92

## Sheet: Fig. 4b IL-10
			1st treatment	restimulation	(pg/ml)
			None	None	0
					0
					72.088
			LPS		64.689
					17.455
					36.0893
			LPS+OVA		45.0187
					40.687
					17.455
			LPS+OVA+J1012		64.689
					79.3578
					64.689
			None	LPS	195.576
					234.534
					335.872
			LPS		250.622
					150.922
					210.951
			LPS+OVA		187.986
					258.781
					203.23
			LPS+OVA+J1012		287.959
					305.083
					344.866
			None	OVA	0
					0
					0
			LPS		64.689
					40.687
					0
			LPS+OVA		283.73
					136.449
					234.534
			LPS+OVA+J1012		195.576
					271.165
					318.148

## Sheet: Fig. 4b IFN-g
			1st treatment	restimulation	(pg/ml)
			None	None	49.3364
					63.539
					35.5459
			LPS		83.6738
					20.0068
					35.5459
			LPS+OVA		46.6097
					109.034
					77.399
			LPS+OVA+J1012		377.19
					406.945
					638.559
			None	LPS	300.635
					670.276
					240.974
			LPS		202.512
					135.037
					44.7076
			LPS+OVA		125.175
					87.8302
					141.578
			LPS+OVA+J1012		133.765
					224.57
					83.6738
			None	OVA	147.727
					44.9417
					137.618
			LPS		87.8302
					39.5948
					42.1983
			LPS+OVA		297.814
					68.7888
					180.903
			LPS+OVA+J1012		1164.47
					1129.96
					1921.45

## Sheet: Fig. 4b TNF-a
			1st treatment	restimulation	(pg/ml)
			None	None	181.007
					158.738
					156.454
			LPS		176.439
					105.635
					119.339
			LPS+OVA		133.043
					130.188
					162.735
			LPS+OVA+J1012		198.137
					216.409
					355.162
			None	LPS	438.528
					379.715
					472.788
			LPS		405.981
					379.715
					384.283
			LPS+OVA		343.742
					295.778
					303.201
			LPS+OVA+J1012		320.902
					379.715
					388.28
			None	OVA	171.871
					110.774
					181.007
			LPS		150.173
					77.656
					115.913
			LPS+OVA		152.457
					130.188
					190.714
			LPS+OVA+J1012		231.826
					266.086
					384.283

## Sheet: Fig. 4b IL-6
			1st treatment	restimulation	(pg/ml)
			None	None	995.824
					950.715
					2418.76
			LPS		2581.49
					3434.57
					2266.87
			LPS+OVA		1750.12
					3532.78
					1733.56
			LPS+OVA+J1012		4292.21
					3323.22
					4545.73
			None	LPS	7673.67
					5622.64
					9156.56
			LPS		3354.62
					7120.37
					6139.96
			LPS+OVA		5202.38
					4589.7
					5202.38
			LPS+OVA+J1012		11852.2
					8273.79
					6842.86
			None	OVA	2184.07
					766.282
					1936.83
			LPS		1625.64
					882.195
					1327
			LPS+OVA		4375
					3583.03
					9636.2
			LPS+OVA+J1012		4678.77
					7634.84
					8190.99

## Sheet: Fig. 4c IL-10
			1st treatment	Restimulation	(pg/ml)
			LPS+J-1012+OVA	None	162.954
					131.945
					145.789
				LPS	441.249
					334.356
					536.267
				OVA	742.533
					224.614
					577.065
			LPS+J-1012+OVA+RIgG	None	119.93
					127.503
					98.6933
				LPS	365.518
					456.146
					426.71
				OVA	414.862
					476.578
					484.411
			LPS+J-1012+OVA+aIL-10	None	142.254
					123.144
					173.272
				LPS	263.671
					536.267
					451.14
				OVA	342.477
					253.522
					456.146

## Sheet: Fig. 4c IFN-g
			1st treatment	Restimulation	(pg/ml)
			LPS+J-1012+OVA	None	1082.34
					701.906
					829.044
				LPS	532.083
					94.6311
					177.783
				OVA	2725.1
					1431.67
					1788.2
			LPS+J-1012+OVA+RIgG	None	1004.79
					207.049
					862.291
				LPS	86.7811
					105.672
					211.032
				OVA	2273.97
					1288.57
					2508.16
			LPS+J-1012+OVA+aIL-10	None	138.764
					404.231
					781.647
				LPS	46.4553
					140.094
					108.234
				OVA	309.088
					956.321
					999.828

## Sheet: Fig. 4d CD62L
			CD62L positive (%)
		injection
		OVA+LPS	31.9
			22.8
			22.5
			31.5
			27.2
			25.2
		OVA+LPS+J-1012	37.6
			41
			50.6
			41.1
			40.5
			47.3

## Sheet: Fig. 4d PD-1
			PD-1 positive (%)
		injection
		OVA+LPS	4.51
			14
			14.7
			10.1
			8.59
			12.7
		OVA+LPS+J-1012	5.93
			4.8
			6.4
			6.54
			5.98
			7.78
