# Supplementary material for: Cell wall N-glycan of Candida albicans ameliorates early hyper- and late hypo-immunoreactivity in sepsis
Source: Commun Biol. 2021 Mar 16;4:342. doi: 10.1038/s42003-021-01870-3 (PMC7966402; doi:10.1038/s42003-021-01870-3)
Supplement: Supplementary file 7 — Supplementary Data 5 [file 42003_2021_1870_MOESM7_ESM.xlsx]

## Sheet: Supplemental Fig. 1 IL-10
		time	injection	(pg/ml)
		0 h	J-1012	0
				15.709
				0
			PAM3CSK4	17.5525
				0
				25.8713
			LPS+J1012	0
				13.7101
				13.7101
		1 h	J-1012	58.5443
				53.3711
				45.0252
			PAM3CSK4	51.6756
				50.833
				138.682
			LPS+J1012	173.792
				191.58
				138.682
		2 h	J-1012	56.805
				42.5802
				42.5802
			PAM3CSK4	61.1821
				96.9837
				34.5774
			LPS+J1012	484.917
				533.595
				429.01
		6 h	J-1012	56.805
				51.6756
				107.827
			PAM3CSK4	20.9942
				22.6446
				0
			LPS+J1012	318.856
				310.369
				136.164
		24 h	J-1012	13.7101
				11.4036
				0
			PAM3CSK4	15.709
				20.9942
				25.8713
			LPS+J1012	15.709
				19.3033
				17.5525

## Sheet: Supplemental Fig. 1 TNF-a
		time	injection	(pg/ml)
		0 h	J-1012	35.2405
				30.5821
				33.7217
			PAM3CSK4	13.9334
				50.7652
				43.9
			LPS+J1012	32.1709
				43.9
				28.9473
		1 h	J-1012	75.9695
				91.9235
				94.6114
			PAM3CSK4	489.305
				534.271
				271
			LPS+J1012	737.4
				722.75
				919.443
		2 h	J-1012	225.773
				188.692
				179.055
			PAM3CSK4	301.051
				309.195
				122.164
			LPS+J1012	730.046
				775.06
				752.284
		6 h	J-1012	112.366
				100.019
				201.851
			PAM3CSK4	57.4712
				57.4712
				57.4712
			LPS+J1012	416.915
				950.864
				663.012
		24 h	J-1012	60.128
				68.0557
				45.2912
			PAM3CSK4	28.9473
				68.0557
				38.201
			LPS+J1012	30.5821
				54.8019
				54.8019

## Sheet: Supplemental Fig. 1 MCP-1
		time	injection	(pg/ml)
		0 h	J-1012	152.69
				131.702
				138.88
			PAM3CSK4	124.297
				135.317
				178.719
			LPS+J1012	138.88
				145.867
				124.297
		1 h	J-1012	414.756
				507.946
				546.976
			PAM3CSK4	2567.2
				3379.81
				769.985
			LPS+J1012	1702.22
				2626.09
				2371.56
		2 h	J-1012	1530.89
				998.789
				1298.61
			PAM3CSK4	13155.5
				15885.9
				7081.03
			LPS+J1012	9726.92
				10152.1
				10375.4
		6 h	J-1012	2141.6
				1814.38
				2656.06
			PAM3CSK4	4709.25
				4784.1
				4123.67
			LPS+J1012	3583.63
				3439.49
				2763.84
		24 h	J-1012	884.318
				1023.23
				1432.94
			PAM3CSK4	563.859
				947.448
				586.531
			LPS+J1012	355
				691.209
				851.894

## Sheet: Supplemental Fig. 1 IL-6
		time	injection	(pg/ml)
		0 h	J-1012	0
				0
				0
			PAM3CSK4	0
				11.3696
				143.286
			LPS+J1012	0
				0
				0
		1 h	J-1012	58.9442
				57.2528
				42.4005
			PAM3CSK4	123.725
				190.826
				99.9148
			LPS+J1012	786.983
				875.742
				735.058
		2 h	J-1012	552.304
				310.14
				375.214
			PAM3CSK4	1564.42
				1740.9
				756.899
			LPS+J1012	5530.68
				5836.82
				5159.32
		6 h	J-1012	377.174
				281.294
				544.104
			PAM3CSK4	345.005
				826.198
				525.399
			LPS+J1012	4202.16
				3769.61
				3908.08
		24 h	J-1012	42.4005
				40.403
				31.723
			PAM3CSK4	20.5931
				371.319
				31.723
			LPS+J1012	81.6538
				82.9866
				95.5157

## Sheet: Supplemental Fig. 2 IL-10
		time	injection	(pg/ml)
		0 h	LPS	0
				12.2018
				13.7325
				14.4592
			LPSJ-1012	8.33687
				12.9825
				10.494
				8.33687
			LPS+B-792	0
				0
				8.33687
				13.7325
		1 h	LPS	330.65
				142.352
				166.134
				201.667
			LPSJ-1012	388.151
				427.829
				321.735
				300.237
			LPS+B-792	482.612
				192.35
				313.003
				330.65
		2 h	LPS	328.404
				168.923
				240.263
				275.866
			LPSJ-1012	1959.03
				2824.32
				1575.74
				1671.07
			LPS+B-792	2723.53
				2795.16
				3891.26
				2709.42
		6 h	LPS	50.3202
				59.5598
				109.729
				54.8646
			LPSJ-1012	566.587
				753.373
				587.568
				635.239
			LPS+B-792	936.219
				1131.58
				884.725
				631.462
		24 h	LPS	42.3532
				28.8756
				25.6474
				21.7936
			LPSJ-1012	41.6507
				33.4698
				32.8067
				38.8744
			LPS+B-792	43.7686
				30.8316
				26.2907
				38.8744

## Sheet: Supplemental Fig. 5 IL-10
			stimulation	inhibitor	(pg/ml)
			none	none	8.94451
					5.89845
					6.97189
			LPS	none	215.566
					202.079
					195.609
			J-1012	none	96.6936
					113.282
					111.261
			LPS+J-1012	none	586.663
					633.751
					621.658
				DMSO	627.677
					646.065
					609.781
				Genistein	482.821
					455.156
					455.156
				Herbimycin A	280.474
					270.471
					271.88
				PP2	380.621
					380.621
					356.553
				PP3	527.236
					548.165
					464.211
				DAG kinase	564.366
					564.366
					569.865
				Rottlerin	4.98076
					4.32995
					6.4311
				AKT	314.071
					347.667
					304.572
				SB203580	23.1976
					17.7354
					17.931
				NF-kB	0
					2.38865
					0
				JNK	258.07
					289.306
					280.474
				PI3K	337.266
					358.355
					323.832
				CaMK	487.579
					527.236
					509.533
				NF-AT III	0
					0
					0
				Raf1	575.414
					621.658
					581.013
				Syk	143.163
					132.057
					141.531

## Sheet: Supplemental Fig. 5 TNF-a
			stimulation	inhibitor	(pg/ml)
			none	none	23.5153
					12.6443
					25.4609
			LPS	none	2949.13
					2733.47
					2812.55
			J-1012	none	665.46
					657.912
					684.635
			LPS+J-1012	none	3091.92
					3560.52
					3429.37
				DMSO	2812.55
					3927.96
					3461.72
				Genistein	2656.47
					2707.58
					2681.91
				Herbimycin A	533.229
					572.52
					565.82
				PP2	3696.44
					3766.25
					3594.05
				PP3	3397.3
					3461.72
					3429.37
				DAG kinase	3381.38
					3062.85
					2866.45
				Rottlerin	10609.5
					10907.8
					10224.6
				AKT	2656.47
					2759.6
					2812.55
				SB203580	5461.22
					5719.43
					6157.76
				NF-kB	30.9478
					43.1283
					40.5302
				JNK	1243.6
					1230.88
					1256.44
				PI3K	8821.38
					7753.57
					8232.17
				CaMK	3165.73
					3121.25
					2921.32
				NF-AT III	48.3598
					43.1283
					57.267
				Raf1	3150.84
					3225.98
					2977.18
				Syk	7202.59
					6243.56
					6973.98

## Sheet: Supplemental Fig. 5 IL-6
			stimulation	inhibitor	(pg/ml)
			none	none	260.407
					251.444
					298.665
			LPS	none	21524.8
					17561.5
					18427.4
			J-1012	none	4351.6
					4864.52
					4590.51
			LPS+J-1012	none	19718.4
					24703.6
					22384.8
				DMSO	20007.6
					27700.3
					27839.4
				Genistein	23746
					24949.5
					22605.6
				Herbimycin A	4052.65
					4390.52
					4293.88
				PP2	19814.3
					20700.6
					21736.4
				PP3	27016.5
					28119.7
					28403.2
				DAG kinase	23513
					22605.6
					19910.7
				Rottlerin	1060.43
					1036.17
					1045.81
				AKT	6629.09
					6935.34
					6689.19
				SB203580	38963.3
					37577.5
					41907.8
				NF-kB	275.869
					263.446
					266.512
				JNK	13458.2
					12368.8
					11695.2
				PI3K	37384
					33394.1
					35146.2
				NF-AT	22941.3
					22384.8
					22828.8
				CaMK	22716.9
					19528.1
					19814.3
				Raf1	22384.8
					24460.3
					22166.3
				Syk	30477.8
					28546.2
					31417.5

## Sheet: Supplemental Fig. 7 IL-10
		mouse type	coat and stimulation	(pg/ml)
		WT	none	8.47671
				10.3745
				5.04247
			none+LPS	11.5814
				17.5726
				11.5814
			Man9Core-BSA	3451.05
				3846.04
				3865.02
			Man9Core-BSA+LPS	4968.9
				5818.7
				5118.08
		CARD9KO	none	8.80563
				9.75836
				12.4751
			none+LPS	10.9811
				18.1881
				13.9594
			Man9Core-BSA	14.5546
				22.6467
				19.4339
			Man9Core-BSA+LPS	511.251
				483.876
				452.733

## Sheet: Supplemental Fig. 7 TNF-a
		mouse type	coat and stimulation	(pg/ml)
		WT	none	0
				0
				0
			none+LPS	11014.7
				11151.2
				9709.7
			Man9Core-BSA	59107.1
				67681.7
				60734.1
			Man9Core-BSA+LPS	105129
				108986
				108008
		CARD9KO	none	0
				0
				0
			none+LPS	5190.41
				6194.9
				5818.63
			Man9Core-BSA	5103.71
				5911.49
				5103.71
			Man9Core-BSA+LPS	40578.6
				43306.1
				43708.9

[truncated: 9 more sheets: Supplemental Fig. 7 MCP-1, Supplemental Fig. 7 IL-6, Supplemental Fig. 8 IL-10, Supplemental Fig. 8 TNF-a, Supplemental Fig. 8 MCP-1, Supplemental Fig. 8 IL-6, Supplemental Fig. 9, Supplemental Fig. 10, Supplemental Fig. 12]
